# Supplementary material for: The Role of Polycystic Kidney Disease-Like Homologs in Planarian Nervous System Regeneration and Function
Source: Integr Org Biol. 2024 Sep 10;6(1):obae035. doi: 10.1093/iob/obae035 (PMC11448475; doi:10.1093/iob/obae035)
Supplement: obae035_Supplemental_Files [file obae035_supplemental_files.zip]

Archive with 12 entries (12 files):
- File S1. PKD1_aa_Suppl_Fig1.txt
- File S2. PKD2_aa_Suppl_Fig1.txt
- File S3. PKD1_alignment.txt
- File S4. PKD2_alignment.txt
- File S5. Arduino_tap_code_final.ino/File S5. Arduino_tap_code_final.ino
- FINAL IOB-2024-021.R1 Supplmentary Information and Figures.pdf
- Table S1. PKD domain BLAST search.xlsx
- Table S2. Primers and sequences.xlsx
- Video S1. Intact chemo gfp 1 10 fps.mp4
- Video S2. Intact chemo pkd2-4 1 10 fps.mp4
- Video S3. Extended feed gfp 25 fps.mp4
- Video S4. Extended feed pkd2-4 25 fps.mp4
